# Supplementary material for: Mechanisms of Surface Antigenic Variation in the Human Pathogenic Fungus Pneumocystis jirovecii
Source: mBio. 2017 Nov 7;8(6):e01470-17. doi: 10.1128/mBio.01470-17 (PMC5676039; doi:10.1128/mBio.01470-17)
Supplement: TABLE S1 [file mbo005173568st1.xlsx]

## Sheet: Feuil1
Table S1. Features of the 113 msg genes identified in the P. jirovecii isolate.
Gene	Contig	Start	End	Size bps	msg family	Pseudogene	Partial gene	Gene truncated (by end contig)	Remark
msg1	6	2787	1	2786	V	-	+	+	End misses
msg2	6	6818	4242	2576	II	+	-	-
msg3	6	10584	8285	2299	II	-	-	-
msg4	6	14297	12153	2144	I	+	-	-
msg5	18	162807	165309	2502	I	-	+	+	End misses
msg6	18	159249	162289	3040	I	-	-	-
msg7	18	155445	158695	3250	II	-	-	-
msg8	18	146965	150103	3138	III	-	-	-
msg9	18	139069	142013	2944	I	+	-	-
msg10	24	484	1	483	I	-	+	+	End misses
msg11	24	5053	2022	3031	V	-	-	-
msg12	24	10137	6810	3327	outlier	-	-	-	No TATA box, no CRJE
msg13	26	2663	1	2662	II	-	+	+	End misses
msg14	26	6880	4908	1972	IV	+	-	-
msg15	26	8450	7885	565	II	+	-	-
msg16	26	12180	10158	2022	I	+	-	-	Homology 44% over 71% of msg-C of Ma et al (T551_01654)
msg17	26	17201	13675	3526	outlier	-	-	-	No TATA box, no CRJE
msg18	26	21951	20684	1267	VI	-	-	-
msg19	33	135267	137544	2277	I	+	-	-	End misses
msg20	33	131946	135265	3319	II	-	-	-
msg21	44	393	1	392	I	-	+	+	End misses
msg22	44	4952	1940	3012	V	-	-	-
msg23	45	107434	107868	434	I	-	+	+	End misses
msg24	45	103867	106917	3050	I	-	-	-
msg25	45	100023	103284	3261	II	-	-	-
msg26	45	93496	96591	3095	I	+	-	-
msg27	45	89571	92772	3201	II	+	-	-
msg28	45	85148	88420	3272	V	-	-	-
msg29	53	2082	1	2081	I	+	-	+	End misses
msg30	53	5936	2882	3054	outlier	-	-	-	No TATA box, no CRJE
msg31	54	1412	1	1411	I	-	+	+	End misses
msg32	54	4952	1935	3017	I	-	-	-
msg33	54	8448	5455	2993	I	+	-	-
msg34	54	12638	9407	3231	III	-	-	-
msg35	54	17112	14123	2989	V	+	-	-
msg36	54	21267	19636	1631	I	+	-	-
msg37	54	24593	21364	3229	II	-	-	-
msg38	54	32038	29284	2754	I	+	-	-	Homology 100% (968 bps) over 49% of msg-C of Ma et al (T551_01654)
msg39	54	34433	33530	903	VI	-	-	-
msg40	55	81405	82678	1273	I	-	+	+	End misses
msg41	55	77809	80886	3077	I	-	-	-
msg42	55	73232	76296	3064	V	-	-	-
msg43	55	67153	69060	1907	outlier	+	-	-
msg44	55	61845	62800	955	VI	-	+	-	bona fide partial gene, no TATA box, no signal peptide, no GPI anchor signal
msg45	59	3528	472	3056	I	-	-	-
msg46	59	7757	4489	3268	III	-	-	-
msg47	59	11852	8796	3056	V	-	-	-
msg48	59	16933	15095	1838	IV	+	-	-
msg49	59	21662	20260	1402	VI	-	-	-
msg50	62	714	1	713	II	-	+	+	End misses
msg51	62	12816	11537	1279	VI	-	-	-
msg52	74	1148	1	1147	I	-	+	+	End misses; Identical to msg61 (but not the flanking regions)
msg53	74	5410	2160	3250	III	-	-	-
msg54	74	9798	6762	3036	V	-	-	-
msg55	74	17251	13954	3297	III	-	-	-
msg56	84	35642	38676	3034	I	-	-	-
msg57	84	29469	32647	3178	outlier	+	-	-
msg58	84	19264	21914	2650	outlier	-	-	-	TATA box present
msg59	88	34742	36111	1369	VI	-	-	-
msg60	95	27157	30147	2990	outlier	-	-	-	CRJE present, close to msg-I in phylogenic tree
msg61	95	23538	26586	3048	I	-	-	-	Identical to msg52 (but not the flanking regions)
msg62	95	19756	22949	3193	II	-	-	-
msg63	95	7542	9548	2006	IV	-	-	-
msg64	95	4129	6654	2525	I	+	-	-
msg65	95	1	3137	3136	I	-	+	+	Beginning misses; homology 46% over 71% of msg-C of Ma et al (T551_01654)
msg66	98	24521	26083	1562	I	-	+	+	End misses
msg67	98	21057	23993	2936	I	+	-	-
msg68	98	17254	20467	3213	II	-	-	-
msg69	105	618	1	617	V	-	+	+	End misses
msg70	105	4904	2926	1978	IV	-	-	-
msg71	105	8626	6033	2593	I	+	-	-
msg72	106	2005	1	2004	outlier	+	-	-
msg73	106	10836	9465	1371	VI	-	-	-
msg74	108	19712	21769	2057	I	-	+	+	End misses
msg75	108	16267	19211	2944	I	+	-	-
msg76	108	12464	15721	3257	II	-	-	-
msg77	108	8117	10215	2098	IV	-	-	-
msg78	110	3145	33	3112	I	-	-	-
msg79	110	6951	3704	3247	II	-	-	-
msg80	110	11192	9119	2073	IV	-	-	-
msg81	110	14471	12545	1926	I	+	-	-
msg82	110	16738	15088	1650	outlier	-	-	-	TATA box present
msg83	121	13182	15680	2498	I	-	+	+	End misses
msg84	121	9691	12692	3001	I	-	-	-
msg85	121	5913	9150	3237	II	-	-	-
msg86	121	1594	3665	2071	IV	-	-	-
msg87	124	14563	15111	548	II	-	+	+	End misses
msg88	140	2899	1	2898	V	-	+	+	End misses
msg89	140	6725	6011	714	IV	-	+	-	bona fide partial gene, no TATA box, no signal peptide, no GPI anchor signal
msg90	140	9729	7755	1974	II	+	-	-
msg91	147	4717	6683	1966	IV	-	-	-
msg92	148	1417	1	1416	I	-	+	+	End misses
msg93	148	5044	1943	3101	I	-	-	-
msg94	148	8614	5560	3054	I	-	-	-
msg95	148	12654	10199	2455	V	-	+	+	Beginning misses
msg96	149	248	1	247	I	-	+	+	End misses
msg97	149	4851	1824	3027	V	-	-	-
msg98	151	9708	11451	1743	I	+	-	-
msg99	151	7703	9250	1547	outlier	-	+	-	bona fide partial gene, no TATA box, no GPI anchor signal
msg100	157	3144	1	3143	III	-	+	+	End misses
msg101	157	7517	4503	3014	V	-	-	-
msg102	157	10384	9109	1275	I	+	-	-
msg103	180	3457	354	3103	I	-	-	-
msg104	180	7262	4006	3256	II	-	-	-
msg105	184	6841	8272	1431	I	-	+	+	End misses
msg106	187	5766	7861	2095	I	-	+	+	End misses
msg107	187	1998	5205	3207	III	-	-	-
msg108	187	1	408	407	V	-	+	+	Beginning misses
msg109	196	3274	4724	1450	outlier	+	-	-
msg110	202	3865	626	3239	III	-	-	-
msg111	205	2553	1	2552	III	+	-	-
msg112	207	855	3880	3025	III	-	+	+	End misses
msg113	226	354	1296	942	V	-	+	+	End misses
