# Supplementary material for: Mechanisms of Surface Antigenic Variation in the Human Pathogenic Fungus Pneumocystis jirovecii
Source: mBio. 2017 Nov 7;8(6):e01470-17. doi: 10.1128/mBio.01470-17 (PMC5676039; doi:10.1128/mBio.01470-17)
Supplement: TABLE S2 [file mbo005173568st2.xlsx]

## Sheet: Feuil1
Table S2. Pfam predictions of full length P. jirovecii Msg proteins using HMMER (57)(biosequence analysis using profile Hidden Markov Models).
Seq id	Alignment start	Alignment end	Envelope start	Envelope end	Hmm acc	Hmm name	Hmm start	Hmm end	Hmm length	Bit score	Individual E-value	Conditional E-value	Database significant	Outcompeted	Clan
Msg-I : 4 or 5 MSG domains + 1 Msg2_C domain :
Msg32	107	174	104	177	PF02349.13	MSG	4	72	75	29.76	4.8e-07	5.8e-11	1	0	No_clan
Msg32	221	333	219	333	PF02349.13	MSG	3	75	75	38.71	7.7e-10	9.4e-14	1	0	No_clan
Msg32	388	464	387	465	PF02349.13	MSG	2	74	75	27.24	2.9e-06	3.6e-10	1	0	No_clan
Msg32	506	577	505	579	PF02349.13	MSG	2	73	75	37.21	2.3e-09	2.8e-13	1	0	No_clan
Msg32	819	848	819	848	PF12373.6	Msg2_C	1	30	30	45.84	2.5e-12	3.1e-16	1	0	No_clan
Msg24	115	185	113	187	PF02349.13	MSG	3	73	75	48.24	8.1e-13	1e-16	1	0	No_clan
Msg24	230	345	229	345	PF02349.13	MSG	2	75	75	33.78	2.7e-08	3.3e-12	1	0	No_clan
Msg24	401	477	400	478	PF02349.13	MSG	2	74	75	25.39	1.1e-05	1.4e-09	1	0	No_clan
Msg24	519	591	518	592	PF02349.13	MSG	2	74	75	37.9	1.4e-09	1.7e-13	1	0	No_clan
Msg24	641	718	640	718	PF02349.13	MSG	2	75	75	43.17	3.1e-11	3.8e-15	1	0	No_clan
Msg24	837	866	837	866	PF12373.6	Msg2_C	1	30	30	45.82	2.6e-12	3.1e-16	1	0	No_clan
Msg84	109	180	108	183	PF02349.13	MSG	2	72	75	51.32	8.9e-14	1.1e-17	1	0	No_clan
Msg84	226	338	225	339	PF02349.13	MSG	2	74	75	37.67	1.6e-09	2e-13	1	0	No_clan
Msg84	395	471	394	472	PF02349.13	MSG	2	74	75	29.01	8.2e-07	1e-10	1	0	No_clan
Msg84	513	585	512	586	PF02349.13	MSG	2	74	75	38.06	1.2e-09	1.5e-13	1	0	No_clan
Msg84	635	697	634	706	PF02349.13	MSG	2	60	75	29.53	5.6e-07	6.9e-11	1	0	No_clan
Msg84	818	847	818	847	PF12373.6	Msg2_C	1	30	30	43.96	9.7e-12	1.2e-15	1	0	No_clan
Msg56	109	177	107	181	PF02349.13	MSG	3	71	75	41.01	1.5e-10	1.8e-14	1	0	No_clan
Msg56	225	338	222	338	PF02349.13	MSG	4	75	75	51.03	1.1e-13	1.3e-17	1	0	No_clan
Msg56	392	467	391	468	PF02349.13	MSG	2	74	75	29.99	4e-07	5e-11	1	0	No_clan
Msg56	510	581	508	582	PF02349.13	MSG	3	74	75	38.76	7.4e-10	9.1e-14	1	0	No_clan
Msg56	632	707	630	708	PF02349.13	MSG	3	74	75	50.48	1.6e-13	2e-17	1	0	No_clan
Msg56	826	860	826	860	PF12373.6	Msg2_C	1	30	30	55.72	2.1e-15	2.5e-19	1	0	No_clan
Msg6	119	182	110	184	PF02349.13	MSG	11	73	75	40.93	1.6e-10	1.9e-14	1	0	No_clan
Msg6	228	337	226	340	PF02349.13	MSG	3	72	75	36.72	3.2e-09	3.9e-13	1	0	No_clan
Msg6	397	473	395	473	PF02349.13	MSG	2	75	75	28.92	8.8e-07	1.1e-10	1	0	No_clan
Msg6	515	586	513	587	PF02349.13	MSG	3	74	75	34.04	2.2e-08	2.7e-12	1	0	No_clan
Msg6	635	712	635	713	PF02349.13	MSG	1	74	75	49.29	3.8e-13	4.7e-17	1	0	No_clan
Msg6	832	862	832	862	PF12373.6	Msg2_C	5	30	30	43.57	1.3e-11	1.6e-15	1	0	No_clan
Msg94	108	179	107	182	PF02349.13	MSG	2	72	75	51.65	7e-14	8.6e-18	1	0	No_clan
Msg94	223	341	222	343	PF02349.13	MSG	2	73	75	41.82	8.2e-11	1e-14	1	0	No_clan
Msg94	406	483	405	484	PF02349.13	MSG	2	74	75	41.38	1.1e-10	1.4e-14	1	0	No_clan
Msg94	530	602	529	603	PF02349.13	MSG	2	74	75	45.5	5.8e-12	7.1e-16	1	0	No_clan
Msg94	656	726	654	728	PF02349.13	MSG	3	71	75	52.81	3.1e-14	3.7e-18	1	0	No_clan
Msg94	842	871	842	871	PF12373.6	Msg2_C	1	30	30	43.28	1.6e-11	2e-15	1	0	No_clan
Msg45	105	176	104	179	PF02349.13	MSG	2	72	75	51.65	7e-14	8.6e-18	1	0	No_clan
Msg45	220	337	219	339	PF02349.13	MSG	2	73	75	49.26	3.9e-13	4.8e-17	1	0	No_clan
Msg45	403	480	402	481	PF02349.13	MSG	2	74	75	41.38	1.1e-10	1.4e-14	1	0	No_clan
Msg45	527	599	526	600	PF02349.13	MSG	2	74	75	45.34	6.5e-12	8e-16	1	0	No_clan
Msg45	657	724	652	726	PF02349.13	MSG	6	71	75	45.58	5.5e-12	6.8e-16	1	0	No_clan
Msg45	840	869	840	869	PF12373.6	Msg2_C	1	30	30	42.22	3.4e-11	4.2e-15	1	0	No_clan
Msg41	111	181	110	184	PF02349.13	MSG	2	71	75	47.54	1.3e-12	1.7e-16	1	0	No_clan
Msg41	225	341	224	344	PF02349.13	MSG	2	72	75	43.97	1.8e-11	2.1e-15	1	0	No_clan
Msg41	408	486	407	486	PF02349.13	MSG	2	75	75	39.61	4e-10	4.9e-14	1	0	No_clan
Msg41	532	603	531	604	PF02349.13	MSG	2	74	75	41.18	1.3e-10	1.6e-14	1	0	No_clan
Msg41	661	726	656	731	PF02349.13	MSG	6	68	75	44.89	9e-12	1.1e-15	1	0	No_clan
Msg41	848	876	848	876	PF12373.6	Msg2_C	1	30	30	29.89	2.4e-07	3e-11	1	0	No_clan
Msg103	111	183	110	185	PF02349.13	MSG	2	73	75	51.77	6.4e-14	7.9e-18	1	0	No_clan
Msg103	421	498	420	499	PF02349.13	MSG	2	74	75	39.42	4.6e-10	5.7e-14	1	0	No_clan
Msg103	545	617	544	618	PF02349.13	MSG	2	74	75	47.92	1e-12	1.3e-16	1	0	No_clan
Msg103	672	742	670	745	PF02349.13	MSG	3	71	75	46.03	4e-12	4.9e-16	1	0	No_clan
Msg103	859	888	859	888	PF12373.6	Msg2_C	1	30	30	43.83	1.1e-11	1.3e-15	1	0	No_clan
Msg93	115	181	110	184	PF02349.13	MSG	6	72	75	39.53	4.3e-10	5.2e-14	1	0	No_clan
Msg93	420	497	419	498	PF02349.13	MSG	2	74	75	40.83	1.7e-10	2e-14	1	0	No_clan
Msg93	544	616	543	617	PF02349.13	MSG	2	74	75	45.25	7e-12	8.6e-16	1	0	No_clan
Msg93	673	741	669	745	PF02349.13	MSG	5	71	75	47.17	1.8e-12	2.2e-16	1	0	No_clan
Msg93	856	885	856	885	PF12373.6	Msg2_C	1	30	30	45.74	2.7e-12	3.3e-16	1	0	No_clan
Msg78	114	185	113	187	PF02349.13	MSG	2	73	75	52.37	4.2e-14	5.1e-18	1	0	No_clan
Msg78	230	364	229	365	PF02349.13	MSG	2	74	75	24.81	1.7e-05	2.1e-09	1	0	No_clan
Msg78	426	477	425	509	PF02349.13	MSG	2	53	75	23.95	3.1e-05	3.8e-09	1	0	No_clan
Msg78	545	617	544	618	PF02349.13	MSG	2	74	75	46.63	2.6e-12	3.2e-16	1	0	No_clan
Msg78	672	745	670	746	PF02349.13	MSG	3	74	75	50.35	1.8e-13	2.2e-17	1	0	No_clan
Msg78	862	891	862	891	PF12373.6	Msg2_C	1	30	30	36.97	1.5e-09	1.8e-13	1	0	No_clan
Msg-II: 3 or 4 MSG domains (no Msg2_C domains) :
Msg104	139	204	134	206	PF02349.13	MSG	9	73	75	27.11	3.2e-06	3.9e-10	1	0	No_clan
Msg104	424	502	422	506	PF02349.13	MSG	3	72	75	23.1	5.7e-05	7e-09	1	0	No_clan
Msg104	547	620	546	620	PF02349.13	MSG	2	75	75	43.11	3.3e-11	4e-15	1	0	No_clan
Msg104	675	749	671	750	PF02349.13	MSG	6	74	75	40.59	2e-10	2.4e-14	1	0	No_clan
Msg76	143	208	139	210	PF02349.13	MSG	9	73	75	29.29	6.7e-07	4.1e-11	1	0	No_clan
Msg76	549	622	548	622	PF02349.13	MSG	2	75	75	42.71	4.3e-11	2.7e-15	1	0	No_clan
Msg76	677	751	672	752	PF02349.13	MSG	6	74	75	39.2	5.4e-10	3.3e-14	1	0	No_clan
Msg79	138	203	135	205	PF02349.13	MSG	9	73	75	27.14	3.1e-06	3.8e-10	1	0	No_clan
Msg79	545	618	544	618	PF02349.13	MSG	2	75	75	42.71	4.3e-11	5.3e-15	1	0	No_clan
Msg79	673	747	669	748	PF02349.13	MSG	6	74	75	41.17	1.3e-10	1.6e-14	1	0	No_clan
Msg85	134	197	128	201	PF02349.13	MSG	9	71	75	29.22	7e-07	4.3e-11	1	0	No_clan
Msg85	541	614	540	614	PF02349.13	MSG	2	75	75	43.52	2.4e-11	1.5e-15	1	0	No_clan
Msg85	669	743	665	744	PF02349.13	MSG	6	74	75	38.88	6.8e-10	4.2e-14	1	0	No_clan
Msg7	140	204	133	206	PF02349.13	MSG	10	73	75	28.22	1.4e-06	1.8e-10	1	0	No_clan
Msg7	422	500	420	526	PF02349.13	MSG	3	72	75	22.61	8.2e-05	1e-08	1	0	No_clan
Msg7	545	618	544	618	PF02349.13	MSG	2	75	75	46.81	2.3e-12	2.8e-16	1	0	No_clan
Msg7	673	747	669	748	PF02349.13	MSG	6	74	75	39.9	3.3e-10	4e-14	1	0	No_clan
Msg25	143	208	140	210	PF02349.13	MSG	9	73	75	27.78	2e-06	1.2e-10	1	0	No_clan
Msg25	425	506	425	510	PF02349.13	MSG	1	73	75	25.13	1.3e-05	8.1e-10	1	0	No_clan
Msg25	550	623	549	623	PF02349.13	MSG	2	75	75	45.71	5e-12	3.1e-16	1	0	No_clan
Msg25	678	752	674	753	PF02349.13	MSG	6	74	75	41.8	8.3e-11	5.1e-15	1	0	No_clan
Msg37	129	195	124	197	PF02349.13	MSG	6	72	75	26.91	3.7e-06	2.3e-10	1	0	No_clan
Msg37	539	612	538	612	PF02349.13	MSG	2	75	75	43.2	3.1e-11	1.9e-15	1	0	No_clan
Msg37	667	741	662	742	PF02349.13	MSG	6	74	75	35.47	7.9e-09	4.8e-13	1	0	No_clan
Msg68	138	202	132	206	PF02349.13	MSG	7	71	75	29.51	5.7e-07	3.5e-11	1	0	No_clan
Msg68	545	618	544	618	PF02349.13	MSG	2	75	75	43.1	3.3e-11	2e-15	1	0	No_clan
Msg68	671	747	668	748	PF02349.13	MSG	4	74	75	33.93	2.4e-08	1.5e-12	1	0	No_clan
Msg62	131	201	129	203	PF02349.13	MSG	3	73	75	31.36	1.5e-07	9.3e-12	1	0	No_clan
Msg62	544	617	543	617	PF02349.13	MSG	2	75	75	43.26	2.9e-11	1.8e-15	1	0	No_clan
Msg62	670	746	667	747	PF02349.13	MSG	4	74	75	33.52	3.2e-08	2e-12	1	0	No_clan
Msg20	125	191	122	192	PF02349.13	MSG	4	70	75	31.43	1.4e-07	8.8e-12	1	0	No_clan
Msg20	533	606	532	606	PF02349.13	MSG	2	75	75	43.66	2.2e-11	1.3e-15	1	0	No_clan
Msg20	660	735	656	736	PF02349.13	MSG	5	74	75	31.58	1.3e-07	7.9e-12	1	0	No_clan
Msg3	125	195	123	197	PF02349.13	MSG	3	73	75	28.18	1.5e-06	9.1e-11	1	0	No_clan
Msg3	241	304	239	320	PF02349.13	MSG	3	42	75	33.28	3.8e-08	2.3e-12	1	0	No_clan
Msg3	540	610	538	612	PF02349.13	MSG	3	73	75	38.26	1.1e-09	6.5e-14	1	0	No_clan
Msg-III: 3, 4 or 5 MSG domains (no Msg2_C domains) :
Msg53	251	377	249	377	PF02349.13	MSG	3	75	75	41.51	1e-10	6.3e-15	1	0	No_clan
Msg53	440	516	438	518	PF02349.13	MSG	3	73	75	26.93	3.6e-06	2.2e-10	1	0	No_clan
Msg53	560	631	558	632	PF02349.13	MSG	3	74	75	35.12	1e-08	6.2e-13	1	0	No_clan
Msg53	679	759	679	761	PF02349.13	MSG	1	73	75	44.21	1.5e-11	9e-16	1	0	No_clan
Msg46	148	218	146	219	PF02349.13	MSG	3	74	75	29.17	7.3e-07	4.5e-11	1	0	No_clan
Msg46	262	383	260	383	PF02349.13	MSG	3	75	75	37.96	1.3e-09	8.1e-14	1	0	No_clan
Msg46	446	522	444	524	PF02349.13	MSG	3	73	75	24.9	1.6e-05	9.6e-10	1	0	No_clan
Msg46	566	637	564	638	PF02349.13	MSG	3	74	75	35.41	8.2e-09	5e-13	1	0	No_clan
Msg46	685	765	685	766	PF02349.13	MSG	1	74	75	41.73	8.8e-11	5.4e-15	1	0	No_clan
Msg107	250	372	248	372	PF02349.13	MSG	3	75	75	40.68	1.9e-10	1.1e-14	1	0	No_clan
Msg107	555	626	553	627	PF02349.13	MSG	3	74	75	35.41	8.2e-09	5e-13	1	0	No_clan
Msg107	702	754	694	755	PF02349.13	MSG	24	74	75	27.64	2.2e-06	1.3e-10	1	0	No_clan
Msg34	251	375	249	375	PF02349.13	MSG	3	75	75	36.66	3.3e-09	2e-13	1	0	No_clan
Msg34	437	512	435	515	PF02349.13	MSG	3	72	75	22.21	0.00011	6.6e-09	1	0	No_clan
Msg34	557	628	555	629	PF02349.13	MSG	3	74	75	34.72	1.3e-08	8.3e-13	1	0	No_clan
Msg34	679	758	677	759	PF02349.13	MSG	3	74	75	46.84	2.2e-12	1.4e-16	1	0	No_clan
Msg110	138	209	137	210	PF02349.13	MSG	2	74	75	28.81	9.5e-07	5.8e-11	1	0	No_clan
Msg110	253	290	251	330	PF02349.13	MSG	3	39	75	25.64	9.2e-06	5.7e-10	1	0	No_clan
Msg110	553	624	551	625	PF02349.13	MSG	3	74	75	35.43	8.1e-09	5e-13	1	0	No_clan
Msg110	675	754	673	755	PF02349.13	MSG	3	74	75	47.49	1.4e-12	8.6e-17	1	0	No_clan
Msg8	123	193	121	194	PF02349.13	MSG	3	74	75	25.79	8.3e-06	5.1e-10	1	0	No_clan
Msg8	533	603	531	605	PF02349.13	MSG	3	73	75	35.2	9.6e-09	5.9e-13	1	0	No_clan
Msg8	658	733	652	735	PF02349.13	MSG	6	73	75	38.26	1.1e-09	6.5e-14	1	0	No_clan
Msg55	450	527	448	528	PF02349.13	MSG	3	74	75	32.78	5.4e-08	3.3e-12	1	0	No_clan
Msg55	570	640	568	642	PF02349.13	MSG	3	73	75	33.66	2.9e-08	1.8e-12	1	0	No_clan
Msg55	690	770	689	771	PF02349.13	MSG	2	74	75	34.18	2e-08	1.2e-12	1	0	No_clan
Msg-IV: 0 or 1 MSG domain (no Msg2_C domains) :
Msg77	490	541	485	546	PF02349.13	MSG	6	57	75	25.37	1.1e-05	6.9e-10	1	0	No_clan
Msg86	501	552	498	557	PF02349.13	MSG	6	57	75	27.04	3.4e-06	2.1e-10	1	0	No_clan
Msg70	178	247	176	251	PF02349.13	MSG	3	71	75	24.03	2.9e-05	1.8e-09	1	0	No_clan
Msg91	160	229	158	233	PF02349.13	MSG	3	71	75	21.66	0.00016	9.8e-09	1	0	No_clan
Msg63	no hits
Msg80	no hits
Msg-V: 3, 4 or 5 MSG domains (no Msg2_C domains) :
Msg101	163	233	161	236	PF02349.13	MSG	3	72	75	28.3	1.4e-06	8.4e-11	1	0	No_clan
Msg101	276	390	274	391	PF02349.13	MSG	3	74	75	28.78	9.6e-07	5.9e-11	1	0	No_clan
Msg101	443	533	441	535	PF02349.13	MSG	3	73	75	24.68	1.8e-05	1.1e-09	1	0	No_clan
Msg101	576	646	575	649	PF02349.13	MSG	2	72	75	21.53	0.00018	1.1e-08	1	0	No_clan
Msg101	694	762	691	764	PF02349.13	MSG	5	73	75	30.14	3.6e-07	2.2e-11	1	0	No_clan
Msg54	145	214	142	217	PF02349.13	MSG	4	72	75	30.98	2e-07	1.2e-11	1	0	No_clan
Msg54	257	371	255	372	PF02349.13	MSG	3	74	75	25.19	1.3e-05	7.8e-10	1	0	No_clan
Msg54	552	622	551	625	PF02349.13	MSG	2	72	75	21.57	0.00017	1.1e-08	1	0	No_clan
Msg54	670	737	667	741	PF02349.13	MSG	5	73	75	32.26	7.9e-08	4.8e-12	1	0	No_clan
Msg47	144	213	140	217	PF02349.13	MSG	3	71	75	29.64	5.2e-07	3.2e-11	1	0	No_clan
Msg47	257	371	255	372	PF02349.13	MSG	3	74	75	31.68	1.2e-07	7.4e-12	1	0	No_clan
Msg47	424	514	422	516	PF02349.13	MSG	3	73	75	22.29	0.0001	6.3e-09	1	0	No_clan
Msg47	675	742	672	745	PF02349.13	MSG	5	73	75	30.89	2.1e-07	1.3e-11	1	0	No_clan
Msg28	143	214	141	215	PF02349.13	MSG	4	74	75	32.26	7.9e-08	4.9e-12	1	0	No_clan
Msg28	257	369	255	371	PF02349.13	MSG	3	73	75	21.61	0.00017	1e-08	1	0	No_clan
Msg28	424	508	422	510	PF02349.13	MSG	3	73	75	29.93	4.2e-07	2.6e-11	1	0	No_clan
Msg28	552	620	550	623	PF02349.13	MSG	3	71	75	23.68	3.8e-05	2.3e-09	1	0	No_clan
Msg28	669	738	665	742	PF02349.13	MSG	5	73	75	26.33	5.6e-06	3.4e-10	1	0	No_clan
Msg97	144	214	141	216	PF02349.13	MSG	4	73	75	29.75	4.8e-07	3e-11	1	0	No_clan
Msg97	258	374	256	377	PF02349.13	MSG	3	72	75	24.11	2.8e-05	1.7e-09	1	0	No_clan
Msg97	430	512	428	513	PF02349.13	MSG	3	74	75	24.71	1.8e-05	1.1e-09	1	0	No_clan
Msg97	556	623	553	626	PF02349.13	MSG	4	72	75	26.59	4.6e-06	2.8e-10	1	0	No_clan
Msg97	673	742	670	744	PF02349.13	MSG	5	73	75	28.05	1.6e-06	1e-10	1	0	No_clan
Msg22	144	214	142	216	PF02349.13	MSG	4	73	75	29.2	7.1e-07	4.4e-11	1	0	No_clan
Msg22	258	368	256	372	PF02349.13	MSG	3	71	75	29.17	7.3e-07	4.5e-11	1	0	No_clan
Msg22	425	507	423	508	PF02349.13	MSG	3	74	75	24.61	1.9e-05	1.2e-09	1	0	No_clan
Msg22	551	618	548	622	PF02349.13	MSG	4	72	75	29.18	7.2e-07	4.4e-11	1	0	No_clan
Msg22	668	737	665	739	PF02349.13	MSG	5	73	75	24.72	1.8e-05	1.1e-09	1	0	No_clan
Msg11	146	213	142	215	PF02349.13	MSG	5	73	75	29.44	6e-07	3.7e-11	1	0	No_clan
Msg11	257	369	255	372	PF02349.13	MSG	3	72	75	27.74	2e-06	1.3e-10	1	0	No_clan
Msg11	420	503	419	505	PF02349.13	MSG	2	73	75	30.51	2.8e-07	1.7e-11	1	0	No_clan
Msg42	149	217	145	219	PF02349.13	MSG	4	73	75	29.85	4.5e-07	2.7e-11	1	0	No_clan
Msg42	261	372	259	376	PF02349.13	MSG	3	71	75	25.78	8.3e-06	5.1e-10	1	0	No_clan
Msg42	424	506	423	509	PF02349.13	MSG	2	72	75	27.01	3.4e-06	2.1e-10	1	0	No_clan
Msg-VI: 0 or 1 MSG domain (no Msg2_C domains) :
Msg49	183	220	182	319	PF02349.13	MSG	2	38	75	28.2	1.5e-06	9e-11	1	0	No_clan
Msg51	177	214	175	255	PF02349.13	MSG	3	39	75	29.94	4.2e-07	2.6e-11	1	0	No_clan
Msg73	178	217	176	329	PF02349.13	MSG	3	41	75	24.59	2e-05	1.2e-09	1	0	No_clan
Msg39	no hits
Msg59	no hits
Msg18	no hits
Msg outlier: 2 to 5 MSG domain,1 Msg2_C domain in Msg60 :
Msg12	87	159	84	160	PF02349.13	MSG	4	74	75	33.88	2.5e-08	1.5e-12	1	0	No_clan
Msg12	207	314	202	317	PF02349.13	MSG	6	70	75	30.47	2.9e-07	1.7e-11	1	0	No_clan
Msg12	381	449	376	450	PF02349.13	MSG	9	74	75	25.39	1.1e-05	6.7e-10	1	0	No_clan
Msg17	179	250	176	251	PF02349.13	MSG	4	74	75	47.47	1.4e-12	8.6e-17	1	0	No_clan
Msg17	296	411	293	411	PF02349.13	MSG	6	75	75	37.77	1.5e-09	9.1e-14	1	0	No_clan
Msg17	473	552	472	554	PF02349.13	MSG	2	73	75	44.3	1.4e-11	8.4e-16	1	0	No_clan
Msg17	596	666	594	668	PF02349.13	MSG	3	73	75	33.35	3.7e-08	2.2e-12	1	0	No_clan
Msg17	718	797	716	798	PF02349.13	MSG	3	74	75	44.57	1.2e-11	6.9e-16	1	0	No_clan
Msg30	110	181	107	182	PF02349.13	MSG	5	74	75	34.1	2.1e-08	1.3e-12	1	0	No_clan
Msg30	229	341	225	342	PF02349.13	MSG	6	74	75	30.97	2e-07	1.2e-11	1	0	No_clan
Msg30	404	477	399	477	PF02349.13	MSG	6	75	75	27.07	3.3e-06	2e-10	1	0	No_clan
Msg30	520	590	517	591	PF02349.13	MSG	11	74	75	24.35	2.4e-05	1.4e-09	1	0	No_clan
Msg30	652	719	641	720	PF02349.13	MSG	7	74	75	43.51	2.5e-11	1.5e-15	1	0	No_clan
Msg58	128	195	125	199	PF02349.13	MSG	4	70	75	44.29	1.4e-11	8.4e-16	1	0	No_clan
Msg58	446	523	445	557	PF02349.13	MSG	2	72	75	22.36	9.9e-05	5.9e-09	1	0	No_clan
Msg58	573	640	569	644	PF02349.13	MSG	5	71	75	23.55	4.2e-05	2.5e-09	1	0	No_clan
Msg58	693	732	691	766	PF02349.13	MSG	3	41	75	27.45	2.5e-06	1.5e-10	1	0	No_clan
Msg82	146	213	142	215	PF02349.13	MSG	6	73	75	25.12	1.4e-05	8.1e-10	1	0	No_clan
Msg82	443	520	442	521	PF02349.13	MSG	2	74	75	31.03	1.9e-07	1.2e-11	1	0	No_clan
Msg60	127	191	122	196	PF02349.13	MSG	6	70	75	34.04	2.2e-08	2.7e-12	1	0	No_clan
Msg60	535	607	534	608	PF02349.13	MSG	2	74	75	43.63	2.3e-11	2.7e-15	1	0	No_clan
Msg60	658	731	656	732	PF02349.13	MSG	3	74	75	42.33	5.7e-11	6.9e-15	1	0	No_clan
Msg60	840	869	840	869	PF12373.6	Msg2_C	1	30	30	44.84	5.3e-12	6.3e-16	1	0	No_clan
